# Supplementary material for: Automating high-throughput screening for anthracnose resistance in common bean using allele specific PCR
Source: Plant Methods. 2023 Oct 3;19:102. doi: 10.1186/s13007-023-01071-5 (PMC10546687; doi:10.1186/s13007-023-01071-5)
Supplement: Supplementary file 2 — Additional file 2: Table S1. KASP primer information for the four markers assayed. [file 13007_2023_1071_MOESM2_ESM.xls]

## Sheet: Sheet1
Linked Gene	Intertek ID	Primer sequence
Co-1	snpPV00177	F1:GAAGGTGACCAAGTTCATGCTGGACTTGTTGGRTTCTGCGAAGAA
		F2:GAAGGTCGGAGTCAACGGATTGACTTGTTGGRTTCTGCGAAGAG
		CmnR:CTCATACACCAASAGCCTCTCATCTT
Co-3	snpPV00050	F1:GAAGGTGACCAAGTTCATGCTTAATCATGAAATATCCTTACATGTTAATTGT
		F2:GAAGGTCGGAGTCAACGGATTAATCATGAAATATCCTTACATGTTAATTGC
		CmnR:CCTTTGTTCATTTGTATCTTTTGTACAGTT
Co-42 #1	snpPV00070	F1:GAAGGTGACCAAGTTCATGCTCCTTTATAATTGCTGATTTTGAAGATTTCAATT
		F2:GAAGGTCGGAGTCAACGGATTCTTTATAATTGCTGATTTTGAAGATTTCAATG
		CmnR:GGTCYCGGACACACAAATAAATGC
Co-42 #2	snpPV00183	F1:GAAGGTGACCAAGTTCATGCTTTCTTTATTTTTTCATGAACATGATTGTACTT
		F2:GAAGGTCGGAGTCAACGGATTTCTTTATTTTTTCATGAACATGATTGTACTG
		CmnR:GGTCYCGGACACACAAATAAATGC
